# Supplementary material for: Standard length of peroral endoscopic myotomy (POEM) for achalasia: a systematic review and meta-analysis
Source: Dis Esophagus. 2024 Aug 30;37(12):doae069. doi: 10.1093/dote/doae069 (PMC11605639; doi:10.1093/dote/doae069)
Supplement: Supplementary_data_doae069 [file supplementary_data_doae069.zip]

Archive with 14 entries (14 files):
- Supplementary Figure 1.tiff
- Supplementary Figure 2A.png
- Supplementary Figure 2B.png
- Supplementary Figure 3.tiff
- Supplementary Figure 4A.png
- Supplementary Figure 4B.png
- Supplementary Figure 4C.png
- Supplementary Figure 5.png
- Supplementary Figure 6.png
- Supplementary Figure 7A.png
- Supplementary Figure 7B.png
- Supplementary Figure 8A.png
- Supplementary Figure 8B.png
- Supplementary_Materials (1).docx
